# Supplementary material for: Insights into the Lignocellulose-Degrading Enzyme System of Humicola grisea var. thermoidea Based on Genome and Transcriptome Analysis
Source: Microbiol Spectr. 2021 Sep 15;9(2):e01088-21. doi: 10.1128/Spectrum.01088-21 (PMC8557918; doi:10.1128/Spectrum.01088-21)
Supplement: SUPPLEMENTAL FILE 1 — Supplemental material. Download SPECTRUM01088-21_Supp_1_seq1.xlsx, XLSX file, 0.04 MB [file spectrum01088-21_supp_1_seq1.xlsx]

## Sheet: References
Additional File 1: CAZymes from different fungi
JGI portal	Species	Reference	doi
Humgr2	Trichocladium griseum	This study	this work
Thela2	Thielavia terrestris	Berka et al., 2011	doi: 10.1038/nbt.1976
Pyrtr1	Pyrenophora tritici-repentis	Manning et al., 2013	doi: 10.1534/g3.112.004044
Altbr1	Alternaria brassicicola	Ohm et al., 2012	doi: 10.1371/journal.ppat.1003037
Ramem1	Rasamsonia emersonii	NCBI assembly: GCA_000968595.1	Genome accession: LASV00000000.1
Fusgr1	Fusarium graminearum	Cuomo et al., 2007	doi: 10.1126/science.1143708
Neucr2	Neurospora crassa	Galagan et al., 2003	doi: 10.1038/nature01554
Spoth2	Myceliophthora thermophila	Berka et al., 2011	doi: 10.1038/nbt.1976
Cocca1	Cochliobolus carbonum	Condon et al., 2013	doi: 10.1371/journal.pgen.1003233
Podan3	Podospora anserina	Espagne et al., 2008	doi: 10.1186/gb-2008-9-5-r77
Fusox2	Fusarium oxysporum	Ma et al., 2010	doi: 10.1038/nature08850
Necha2	Fusarium vanettenii	Coleman et al., 2009	doi: 10.1371/journal.pgen.1000618
Fusfu1	Fusarium fujikuroi	Wiemann et al., 2013	10.1371/journal.ppat.1003475
Metro1	Metarhizium robertsii	Hu et al., 2014	doi: 10.1073/pnas.1412662111
Aspnid1	Aspergillus nidulans	Galagan et al., 2005	doi: 10.1038/nature04341
Triha1	Trichoderma harzianum	Druzhinina et al., 2018	doi: 10.1371/journal.pgen.1007322
Chagl_1	Chaetomium globosum	Cuomo et al., 2015	doi: 10.1128/genomeA.00021-15
Beaba1	Beauveria bassiana	Xiao et al., 2012	doi: 10.1038/srep00483
Cormi1	Cordyceps militaris	Zheng et al., 2011	doi: 10.1186/gb-2011-12-11-r116
Pench1	Penicillium chrysogenum	de Vries et al., 2017	doi: 10.1186/s13059-017-1151-0
Metac1	Metarhizium acridum	Gao et al., 2011	doi: 10.1371/journal.pgen.1001264
Fusve2	Fusarium verticillioides	Cuomo et al., 2007	doi: 10.1126/science.1143708
Trilo3	Trichoderma longibrachiatum	Druzhinina et al., 2018	doi: 10.1371/journal.pgen.1007322
Trire2	Trichoderma reesei	Kubicek et al., 2011	doi: 10.1186/gb-2011-12-4-r40
Triat2	Trichoderma atroviride	Kubicek et al., 2011	doi: 10.1186/gb-2011-12-4-r40
Trivi2	Trichoderma virens	Kubicek et al., 2011	doi: 10.1186/gb-2011-12-4-r40
Trias1	Trichoderma asperellum	Druzhinina et al., 2018	doi: 10.1371/journal.pgen.1007322
Theau2	Thermoascus aurantiacus	McClendon et al., 2012	doi: 10.1186/1754-6834-5-54
Thite2	Thielavia terrestris	Berka et al., 2011	doi: 10.1038/nbt.1976
Aspni1	Aspergillus niger	Andersen et al., 2012	doi: 10.1101/gr.112169.110
Clapu1	Claviceps purpurea	Schardl et al., 2013	doi: 10.1371/journal.pgen.1003323

## Sheet: Genome information
Additional File 1: CAZymes from different fungi
genome	size	gc	Proteins	AA	CBM	CE	GH	GT	PL
T. lanuginosus	19.16	52.2	6241	28	9	28	97	68	0
P. chrisogenum	31.34	49	11396	79	44	93	244	107	12
A. fumigatus	29.4	49.45	9781	63	74	102	285	107	15
A. niger	33.98	49.5	14097	109	47	122	265	109	12
F. graminearum	36.45	48.33	13322	108	64	123	263	100	22
B bassiana	33.7	49.6	10364	64	43	69	183	100	2
T. reesei	34.1	51.09	9129	61	45	61	210	90	6
N. crassa	41.04	48.56	10785	73	52	67	198	88	4
P. anserina	35.01	52.2	10588	132	82	104	215	86	7
H. grisea	28.75	55.86	8736	73	60	66	159	73	4
T. terrestris	36.91	54.79	9813	88	62	72	206	87	4
M. thermophile	38.74	51.44	9110	73	44	66	195	77	9
C. globossum	34.9	55.4	11124	131	85	95	238	85	16

## Sheet: CAZy count genomes
CAZy	Humgr2	Thela2	Pyrtr1	Altbr1	Ramem1	Fusgr1	Neucr2	Spoth2	Cocca1	Podan3	Fusox2	Necha2	Fusfu1	Metro1	Aspnid1	Triha1	Chagl_1	Beaba1	Cormi1	Pench1	Metac1	Fusve2	Trilo3	Trire2	Triat2	Trivi2	Trias1	Theau2	Thite2	Aspni1	Clapu1
AA1	1	0	1	0	2	2	0	1	1	0	2	0	2	1	1	1	0	0	0	0	0	2	0	0	2	1	0	1	0	1	0
AA1_2	1	1	2	2	2	2	2	1	2	2	7	2	3	1	0	3	2	2	1	2	1	3	3	3	2	3	2	2	2	3	1
AA1_3	2	0	7	3	2	5	8	3	5	9	13	6	6	7	3	1	5	4	2	1	3	7	1	1	2	2	3	2	7	7	2
AA11	3	3	4	4	4	5	4	4	5	6	5	6	5	8	2	4	6	4	4	4	5	5	4	4	3	4	4	3	5	3	4
AA12	3	0	2	3	0	2	3	3	3	4	4	1	1	2	0	1	4	2	2	0	1	9	1	1	1	1	1	0	1	0	1
AA13	1	0	1	1	0	1	1	1	1	1	2	1	1	0	2	0	2	0	0	2	0	1	0	0	0	0	0	0	0	0	0
AA2	3	2	7	7	2	6	6	4	9	4	11	4	6	4	3	8	4	4	3	3	4	6	6	6	6	7	6	2	4	3	3
AA3	6	4	6	3	4	9	7	5	8	13	20	12	9	8	10	10	12	5	7	9	5	11	8	6	5	7	5	7	6	12	3
AA3_1	2	0	3	2	0	5	2	2	2	2	5	3	5	1	1	0	0	1	1	1	1	5	0	0	0	0	0	0	2	1	1
AA3_2	6	0	15	12	11	8	1	4	17	14	15	15	12	8	13	11	8	5	6	15	8	15	5	7	8	11	7	9	7	20	2
AA3_3	0	1	2	2	1	2	1	1	2	2	3	5	2	1	1	2	2	1	1	1	1	2	2	2	2	2	2	1	2	2	1
AA3_4	0	0	0	0	0	0	0	0	0	1	1	1	1	1	1	0	0	1	0	0	0	1	0	0	0	0	0	0	0	0	0
AA4	2	5	3	2	6	4	3	2	5	7	10	11	5	4	5	4	2	3	2	4	3	7	3	4	5	3	4	4	6	4	3
AA5	1	0	1	1	0	0	1	0	1	0	1	1	0	1	0	1	0	1	1	0	1	1	1	1	1	1	1	0	0	0	0
AA5_1	0	0	1	1	1	1	0	1	1	1	0	0	0	0	0	0	1	0	0	0	0	0	0	0	0	0	0	0	1	0	1
AA5_2	0	0	3	2	0	4	1	0	3	1	4	2	4	1	0	0	0	2	1	3	1	4	0	0	0	0	0	0	0	0	1
AA6	1	2	1	2	1	2	1	1	2	1	1	1	2	3	1	2	1	3	3	2	3	2	1	1	2	1	2	2	3	2	0
AA7	14	6	40	33	15	37	18	16	41	30	67	54	42	28	38	39	35	25	21	28	18	45	22	22	37	40	29	12	22	43	7
AA8	0	0	0	1	0	0	0	1	1	1	0	0	0	0	0	0	3	0	0	0	0	0	0	0	0	0	0	0	1	1	0
AA9	27	4	25	22	2	13	14	23	24	33	16	12	13	1	10	3	44	1	1	4	1	13	3	3	3	3	3	3	19	7	1
CBM1	24	0	10	9	3	12	21	17	12	30	16	12	12	5	6	21	33	3	1	6	2	16	14	14	22	24	22	0	25	8	3
CBM12	0	0	0	0	0	0	0	0	0	0	2	0	0	0	0	0	0	0	0	0	0	0	0	0	0	0	0	0	0	0	0
CBM13	2	0	0	2	1	2	1	2	2	0	2	3	4	1	0	4	2	6	4	2	2	3	5	3	6	8	4	1	2	1	0
CBM14	0	0	0	0	0	0	0	0	0	0	0	0	0	0	1	0	0	0	0	1	0	0	0	0	0	0	0	0	0	2	0
CBM16	0	0	0	0	1	4	0	0	1	0	2	2	2	0	0	0	0	0	0	0	0	4	0	0	0	0	0	0	0	0	1
CBM18	10	1	6	13	4	11	6	7	14	18	18	17	10	9	12	16	19	10	10	9	2	18	7	7	12	17	11	7	13	6	5
CBM19	0	1	3	3	1	0	0	1	2	0	2	0	1	0	0	2	2	1	1	1	0	2	0	0	1	0	0	1	1	0	0
CBM20	4	1	3	3	3	2	4	3	2	5	2	2	2	1	4	1	3	1	1	3	1	4	2	2	4	2	4	1	4	1	1
CBM21	1	1	1	1	1	2	2	1	1	1	42	2	2	2	1	1	1	2	1	1	2	1	1	1	1	1	1	1	1	1	1
CBM22	0	0	0	0	0	3	0	0	0	1	5	0	1	0	1	0	0	0	0	0	0	2	0	0	0	0	0	0	1	1	0
CBM24	1	0	0	1	0	2	5	1	0	1	2	3	1	2	1	4	4	0	0	1	1	1	3	2	2	3	2	1	0	2	0
CBM26	0	0	0	0	0	0	0	0	0	0	0	0	0	0	0	0	0	0	0	0	0	0	0	0	1	0	0	0	0	0	0
CBM32	0	0	1	1	2	0	0	0	2	0	2	1	0	0	0	0	0	0	0	0	0	0	1	1	1	1	1	0	0	0	0
CBM34	0	0	0	0	0	0	0	0	1	0	0	0	0	0	0	0	0	0	0	0	0	0	0	0	0	0	0	0	0	0	1
CBM35	2	0	3	2	1	2	0	2	4	2	3	2	2	0	1	1	2	0	0	0	0	3	0	0	1	0	1	0	1	1	1
CBM36	0	0	0	0	0	0	0	0	0	0	0	0	1	0	0	0	0	0	0	0	0	0	0	0	0	0	0	0	0	0	0
CBM37	0	0	1	0	0	0	0	0	1	0	0	0	0	0	1	0	0	0	0	0	0	0	0	0	0	0	0	0	0	1	0
CBM38	0	0	0	0	0	0	1	0	0	0	3	1	1	0	0	0	1	0	0	0	0	1	0	0	0	0	0	0	0	0	0
CBM4	0	0	0	0	0	0	0	0	0	0	0	0	1	0	0	2	0	0	0	0	0	0	1	0	0	1	0	0	0	0	0
CBM41	0	1	0	0	0	0	0	0	0	0	0	0	0	0	0	0	0	0	0	0	0	0	0	0	0	0	0	0	0	0	0
CBM42	1	0	1	1	0	1	1	1	1	1	1	1	2	1	1	2	1	1	1	1	0	1	2	2	2	2	2	0	1	1	1
CBM43	1	1	2	2	2	1	1	1	2	1	1	1	1	2	3	2	1	3	2	3	2	1	2	2	2	3	2	2	1	4	2
CBM45	0	0	0	0	0	0	0	0	0	0	0	0	0	0	0	0	0	0	0	1	0	0	0	0	0	0	0	0	0	0	0
CBM46	0	0	1	1	1	0	0	0	1	0	0	0	0	0	1	0	0	0	0	1	0	0	0	0	0	0	0	0	0	0	0
CBM48	1	2	1	2	2	1	3	1	2	2	3	2	2	1	1	1	1	2	2	1	1	2	1	1	2	1	1	2	2	1	1
CBM50	10	0	5	8	3	8	6	6	12	15	14	15	8	12	18	17	11	10	10	9	4	12	7	8	8	15	10	7	9	11	5
CBM52	3	0	0	0	0	0	1	1	0	2	0	0	0	0	0	0	1	1	0	0	0	0	0	0	0	0	0	0	1	0	0
CBM59	0	0	0	0	0	0	0	0	0	0	0	0	0	0	0	0	0	0	0	0	0	0	0	0	0	0	0	0	0	1	0
CBM6	0	0	1	0	0	1	0	0	1	1	2	1	1	0	1	0	3	0	0	0	0	2	0	0	1	0	1	0	0	0	0
CBM61	0	0	0	0	0	4	0	0	1	2	6	2	4	0	0	0	0	0	0	0	0	3	0	0	0	0	0	0	0	0	0
CBM63	0	0	1	1	1	3	0	0	2	0	6	3	3	0	1	0	0	0	0	1	0	3	0	0	0	0	0	1	0	1	1
CBM64	0	0	0	0	0	0	0	0	0	0	0	0	0	0	1	0	0	0	0	0	0	0	0	0	0	0	0	0	0	0	0
CBM66	0	0	0	0	1	0	0	0	0	0	0	0	0	1	1	4	0	3	3	0	2	0	2	2	3	5	4	0	0	1	1
CBM67	0	0	3	1	1	4	0	0	0	0	15	9	5	0	7	1	0	0	0	3	0	6	0	0	1	1	2	0	0	3	0
CBM69	0	0	0	0	0	1	0	0	0	0	0	0	0	0	0	0	0	0	0	0	0	0	0	0	0	0	0	0	0	0	0
CBM77	0	0	0	0	0	0	0	0	0	0	0	0	0	1	0	0	0	0	0	0	1	0	0	0	0	0	0	0	0	0	0
CBM78	0	1	0	0	0	0	0	0	0	0	0	0	0	0	0	0	0	0	0	0	0	0	0	0	0	0	0	0	0	0	0
CBM79	0	0	0	1	0	0	0	0	0	0	0	0	0	0	0	0	0	0	0	0	0	0	0	0	0	0	0	0	0	0	0
CBM9	0	0	0	0	0	0	0	0	0	0	0	0	0	0	0	0	0	0	0	0	1	0	0	0	0	0	0	0	0	0	0
CE1	17	7	21	21	6	18	17	15	29	31	28	28	26	20	21	25	21	15	18	14	12	28	13	12	19	24	24	10	12	12	9
CE10	20	15	43	41	35	62	28	24	50	36	131	120	100	40	53	67	39	39	33	49	33	100	27	30	41	60	37	26	30	81	22
CE12	2	1	4	4	2	5	2	3	5	2	6	4	5	0	3	2	3	1	2	3	2	7	2	2	1	2	1	1	2	3	0
CE14	2	1	1	1	2	0	1	1	1	2	1	1	1	2	2	2	1	1	1	1	2	1	2	2	2	2	2	1	2	2	2
CE15	2	0	1	2	1	0	1	2	1	3	0	0	0	0	0	1	3	0	0	1	0	0	1	1	1	1	1	1	2	0	0
CE16	2	0	3	3	3	5	2	2	3	2	5	5	6	2	5	3	2	1	1	2	1	6	2	2	3	3	4	4	2	3	1
CE2	1	0	1	1	0	1	1	1	0	1	1	1	1	0	1	0	2	0	0	2	0	1	0	0	0	0	0	0	1	1	0
CE3	7	1	4	5	2	7	4	6	4	11	9	14	11	4	7	6	10	2	2	3	2	13	5	2	6	3	3	0	7	1	0
CE4	6	1	13	8	4	9	5	6	14	7	13	9	12	6	9	4	6	3	4	7	3	12	3	4	6	4	5	9	6	8	3
CE5	5	0	10	9	4	12	3	3	14	7	11	9	12	2	4	5	5	5	4	5	2	12	5	4	5	6	6	1	3	5	4
CE6	0	0	0	0	0	0	0	0	0	0	0	0	0	0	0	0	0	0	0	0	0	0	0	0	0	0	0	0	0	0	1
CE7	0	1	1	0	0	0	0	0	0	0	1	0	2	1	1	0	0	0	0	3	0	1	0	1	0	0	0	1	1	2	0
CE8	1	0	2	4	1	3	2	2	3	1	5	4	4	0	3	1	2	0	0	2	0	3	0	0	1	2	3	0	3	3	1
CE9	1	1	2	2	1	1	1	1	3	1	1	2	1	1	1	1	1	2	1	1	1	2	1	1	1	1	1	1	1	1	1
dockerin	0	0	0	0	0	0	0	0	0	0	0	0	0	0	1	0	0	0	0	0	0	0	0	0	0	0	0	0	0	0	0
GH1	1	1	3	2	3	3	2	1	3	1	6	5	4	3	3	4	1	1	1	3	3	6	2	2	4	2	2	1	1	3	0
GH10	7	0	4	5	2	5	4	3	6	8	5	3	3	0	3	2	7	1	0	3	0	4	1	1	1	2	2	1	6	1	1
GH105	0	1	3	4	1	3	2	1	4	0	3	4	4	3	4	2	1	0	0	2	1	3	2	2	2	2	2	1	1	2	1
GH106	0	0	0	0	3	1	0	0	1	0	1	1	1	0	0	1	0	0	0	1	0	1	1	1	1	0	0	1	0	2	0
GH108	0	0	0	0	0	0	1	0	0	0	0	0	0	0	0	0	0	0	0	0	0	0	0	0	0	0	0	0	0	0	0
GH109	6	6	9	10	11	15	4	7	8	5	19	31	17	6	12	19	6	9	6	16	7	20	8	9	15	19	15	10	6	15	3
GH11	4	1	3	4	0	2	2	7	5	6	4	3	3	0	2	4	9	0	0	1	0	4	3	3	4	4	4	0	5	4	1
GH113	0	0	0	0	0	0	0	0	0	0	0	0	0	0	0	0	0	0	0	0	0	0	0	0	0	1	0	0	0	0	0
GH114	0	1	2	1	1	2	1	1	1	1	3	4	2	1	2	1	1	1	2	2	1	11	0	0	1	1	1	1	1	2	0
GH115	2	0	1	2	1	2	1	1	2	3	1	2	2	1	1	1	2	0	0	0	1	2	1	1	1	1	1	1	1	0	1
GH117	0	0	0	0	0	0	0	0	0	0	0	0	0	1	0	0	0	0	0	0	0	0	0	0	0	0	0	0	0	0	0
GH12	2	1	2	2	1	4	2	1	3	2	5	6	4	1	1	3	4	1	1	4	1	4	2	2	3	4	3	0	3	4	2
GH125	2	1	3	1	3	3	3	3	3	4	5	2	3	3	1	3	3	3	2	1	3	3	2	2	2	3	3	1	3	1	3
GH127	0	0	0	0	2	2	0	1	1	0	3	5	4	1	1	3	2	1	1	1	1	3	1	1	2	1	2	1	1	1	1
GH128	3	1	5	5	1	4	4	2	5	3	8	4	4	4	2	5	3	3	2	1	3	5	3	4	5	5	5	1	2	2	2
GH13	0	0	0	0	0	0	0	1	0	0	0	0	0	0	0	0	0	0	0	0	0	0	0	0	0	0	0	0	0	0	0
GH13_1	2	1	1	1	7	1	2	2	1	2	2	1	1	1	6	1	2	1	0	5	0	2	1	1	2	1	2	5	1	7	1
GH13_12	0	0	0	0	0	0	0	0	0	0	0	0	0	0	1	0	0	0	0	0	0	0	0	0	0	0	0	0	0	0	0
GH13_15	0	0	0	0	0	0	0	0	0	0	2	0	0	0	0	0	1	0	0	0	0	0	0	0	0	0	0	0	0	0	0
GH13_22	1	0	0	0	4	0	2	1	0	2	0	0	0	0	2	0	1	0	0	4	0	0	0	0	0	0	0	2	0	5	0
GH13_25	1	1	1	1	1	1	1	1	1	1	2	1	1	1	1	1	1	1	1	1	1	2	1	1	1	1	1	1	1	1	1
GH13_40	1	3	3	3	3	5	2	2	3	1	9	6	7	3	2	4	2	2	2	3	3	9	2	2	1	3	2	3	2	2	2
GH13_5	0	0	1	1	1	0	2	1	1	2	0	0	0	0	1	0	1	0	1	2	0	0	0	0	0	0	0	1	0	2	0
GH13_8	1	1	1	1	1	1	2	1	1	1	1	1	1	1	1	1	1	1	1	1	1	1	1	1	1	1	1	1	1	1	1
GH131	2	0	6	2	1	1	3	2	5	4	0	1	1	0	1	0	4	0	0	1	0	1	0	0	0	0	0	0	4	1	1
GH132	2	1	1	1	2	2	2	2	1	2	2	2	2	2	2	2	1	2	2	2	2	6	2	2	2	2	2	2	2	2	2
GH134	0	0	0	0	0	0	0	0	0	0	2	1	1	0	4	0	0	0	0	3	0	1	0	0	0	0	0	0	0	0	0
GH135	0	1	2	2	2	0	1	1	2	1	0	2	0	5	5	0	1	0	1	2	4	0	0	0	0	0	0	1	0	5	1
GH136	0	0	0	0	0	0	0	0	0	0	0	0	0	1	0	0	0	1	1	0	1	0	0	0	0	0	0	0	0	0	0
GH139	0	0	0	0	1	1	0	0	0	0	1	0	1	0	0	0	0	0	0	0	0	1	0	0	0	0	0	0	0	1	0
GH141	0	0	1	0	0	1	0	0	0	0	0	0	1	0	0	0	1	0	0	0	0	1	0	0	0	0	0	0	0	0	0
GH142	0	0	1	1	0	1	1	0	1	0	1	0	1	0	1	1	0	1	1	0	0	0	0	0	1	0	1	0	0	1	0
GH145	0	0	1	1	1	2	1	1	1	1	3	2	2	0	0	0	1	0	0	0	0	1	0	0	0	0	0	0	1	1	0
GH15	2	2	2	2	4	3	2	2	2	3	4	2	3	2	2	2	2	2	2	4	2	5	2	2	3	2	3	2	3	2	2
GH16	12	11	15	17	11	23	15	15	17	13	39	22	24	19	13	17	15	24	20	16	18	33	15	16	17	17	17	9	14	12	15
GH17	2	4	7	5	4	4	5	2	5	4	8	5	6	5	5	4	3	4	4	5	4	7	4	4	4	2	3	4	2	5	5
GH18	13	7	11	9	11	18	13	10	16	20	33	25	16	28	18	31	17	21	22	12	18	22	19	20	28	33	28	15	15	13	9
GH2	4	2	7	7	5	10	6	7	7	7	8	11	9	6	9	12	7	7	6	7	6	10	8	7	10	11	9	2	8	6	2
GH20	1	3	3	3	2	3	2	1	3	1	7	4	4	2	2	3	1	5	3	2	2	3	3	3	3	3	3	2	1	3	1
GH22	0	0	0	0	0	0	0	0	0	0	0	0	0	0	0	0	0	0	0	0	0	0	0	0	0	0	1	0	0	0	0
GH23	0	0	0	0	0	0	0	0	0	0	0	1	0	1	0	1	0	0	1	0	1	0	0	0	1	0	0	0	1	0	0
GH24	0	0	0	0	0	0	0	1	0	1	1	3	1	2	1	1	1	0	0	0	1	1	1	1	0	1	0	0	1	0	0
GH25	0	0	0	0	1	0	1	1	0	0	0	0	0	2	3	1	0	1	1	1	2	0	1	1	1	1	1	1	1	0	0
GH26	1	0	0	1	1	0	1	1	1	1	0	0	0	0	3	2	1	0	0	1	0	0	0	0	0	2	0	0	0	1	0
GH27	0	0	4	1	5	2	0	1	3	2	5	1	2	2	3	6	2	2	0	1	2	1	4	5	5	8	6	2	0	5	1
GH28	0	1	6	7	9	6	2	2	4	0	17	11	8	1	9	6	1	1	1	5	1	9	3	4	6	6	5	5	7	20	5
GH29	0	0	0	1	0	1	0	0	1	0	2	0	2	1	0	0	0	2	2	0	2	2	0	0	0	0	0	1	0	1	0
GH3	8	7	12	12	14	21	10	10	16	11	41	38	24	9	20	17	13	11	9	16	7	28	13	13	15	17	16	8	12	17	7
GH30_3	0	0	0	0	1	0	1	0	0	0	0	0	0	0	0	2	0	0	0	1	0	0	2	2	2	2	2	0	1	1	0
GH30_5	0	0	1	1	0	0	1	1	1	1	1	0	0	0	0	1	0	0	0	0	0	0	1	1	1	1	1	0	0	0	1
GH30_7	1	0	1	1	1	0	0	2	2	2	2	0	2	0	0	3	2	0	0	0	0	2	2	2	2	3	2	0	2	0	1
GH31	5	5	9	8	6	8	6	6	10	5	10	9	8	6	10	5	6	6	4	12	6	8	4	4	7	5	8	6	7	7	2
GH32	0	1	3	2	0	6	2	0	3	0	17	6	6	1	2	0	1	1	1	6	2	9	1	0	1	1	3	1	1	5	7
GH33	1	0	0	0	0	1	0	2	1	0	1	2	1	1	1	0	1	0	1	2	1	1	0	0	0	0	0	0	0	1	0
GH35	1	1	4	5	5	3	2	0	4	1	6	8	2	3	3	1	2	3	3	4	3	3	1	1	1	1	1	1	2	5	1
GH36	0	1	1	1	0	2	0	0	1	0	2	1	3	1	3	1	0	1	1	1	1	4	1	1	1	1	1	0	0	1	0
GH37	2	1	2	2	1	2	2	2	2	2	2	2	2	2	1	2	2	2	2	1	2	2	2	2	2	2	2	1	2	1	3
GH38	1	1	1	1	1	1	1	1	1	1	1	1	1	1	1	2	1	1	1	1	1	2	1	1	1	2	1	1	1	1	1
GH39	0	0	0	0	2	0	0	0	0	0	1	1	2	0	1	1	0	0	0	0	0	2	1	1	1	1	1	0	0	0	0
GH4	0	0	0	0	0	0	0	1	0	0	0	1	0	0	0	1	0	0	0	0	0	0	0	0	0	0	0	0	0	0	0
GH42	0	0	0	0	0	0	0	0	0	0	0	0	0	0	0	0	0	0	0	1	0	0	0	0	0	0	0	0	0	0	0
GH43	0	0	1	1	1	2	0	0	1	0	3	0	2	1	1	1	0	2	2	0	3	2	1	2	2	1	1	1	0	1	2
GH43_1	1	1	2	1	1	2	1	1	2	1	2	1	3	0	1	0	1	0	0	1	0	2	0	0	0	0	0	0	1	0	0
GH43_11	2	0	1	1	0	1	1	1	1	1	2	1	2	0	1	1	1	0	0	0	0	2	1	1	1	1	1	0	1	0	0
GH43_13	0	0	0	1	0	0	0	0	2	0	3	3	2	0	1	1	1	0	0	1	0	1	0	0	0	1	0	0	0	1	0
GH43_14	1	0	2	2	0	2	0	2	3	1	8	10	2	0	2	0	2	0	0	1	0	2	0	0	1	0	0	1	2	1	0
GH43_21	1	0	1	1	0	1	2	1	0	1	3	1	1	0	2	0	1	0	0	1	0	1	0	0	0	0	0	0	1	0	0
GH43_22	0	0	1	1	0	1	0	0	1	1	2	1	2	0	0	0	0	0	0	0	0	2	0	0	0	0	0	0	0	0	1
GH43_24	1	0	2	2	0	2	1	2	2	1	3	4	2	0	2	0	2	0	0	1	0	2	0	0	1	0	1	0	1	1	0
GH43_26	1	0	2	4	0	1	1	2	2	2	2	3	3	0	1	0	2	0	0	1	0	2	0	0	0	0	0	0	0	0	0
GH43_28	0	0	0	0	0	0	0	0	0	0	0	0	0	0	0	0	0	0	0	0	0	1	0	0	0	0	0	0	0	0	0
GH43_29	0	0	1	0	0	1	0	0	1	1	1	1	1	0	1	0	3	0	0	0	0	1	0	0	1	0	1	0	0	0	0
GH43_30	0	0	0	0	3	1	1	1	0	2	2	3	3	0	0	0	0	1	0	1	0	2	0	0	1	0	1	2	1	2	0
GH43_31	0	0	0	0	0	0	0	0	0	0	0	0	0	0	0	0	0	0	0	0	0	0	0	0	0	0	1	0	0	0	0
GH43_33	0	0	0	0	0	1	0	0	0	0	1	0	1	1	0	1	0	0	0	0	0	1	0	0	0	1	0	0	0	0	0
GH43_36	1	0	1	1	0	2	0	2	1	1	2	2	3	0	1	0	2	0	0	0	0	3	0	0	0	0	0	0	1	0	1
GH43_37	0	0	0	0	1	0	0	0	0	0	0	0	0	0	0	0	0	0	0	0	0	0	0	0	0	0	0	0	0	0	0
GH43_5	0	0	0	1	0	1	0	0	0	0	1	1	1	0	0	0	1	0	0	0	0	1	0	0	0	0	0	0	0	0	0
GH43_6	1	0	2	3	2	0	0	1	2	0	0	1	0	0	4	0	1	0	0	6	0	0	0	0	0	0	0	1	1	4	0
GH45	2	0	3	2	1	1	1	1	3	2	2	1	1	0	0	3	2	1	0	0	0	2	1	1	1	2	0	0	2	0	0
GH46	0	1	0	0	0	0	0	0	0	0	0	0	0	0	0	0	0	0	0	0	0	0	0	0	0	0	0	0	0	0	0
GH47	7	5	12	9	5	10	9	8	10	9	11	10	10	8	7	8	10	7	7	5	9	14	7	8	8	8	8	7	9	5	9
GH49	0	0	0	0	0	0	0	0	0	0	1	1	1	0	0	0	0	0	0	0	0	1	0	0	0	1	0	0	0	0	0
GH5	0	0	0	0	0	0	0	0	0	0	0	0	1	0	0	0	0	0	0	0	0	1	0	0	0	0	0	0	0	0	0
GH5_11	1	0	0	0	1	0	0	1	0	1	0	0	0	1	0	0	1	1	1	0	1	0	0	0	0	0	0	0	1	0	0
GH5_12	1	1	1	1	1	2	1	1	1	1	2	2	2	1	1	1	1	1	1	2	2	2	1	1	1	1	1	1	1	1	1
GH5_15	0	0	1	1	1	2	0	0	1	0	3	3	3	1	1	2	0	1	1	0	1	7	1	1	2	2	2	1	0	0	1
GH5_16	1	0	1	2	0	1	1	1	2	2	2	1	0	0	1	0	1	0	0	0	0	1	0	0	0	0	0	1	1	1	0
GH5_22	0	1	0	0	2	2	0	0	0	1	2	4	2	1	0	1	0	0	0	1	1	2	0	0	0	2	1	1	0	0	0
GH5_23	0	0	0	0	0	1	0	0	0	0	2	0	2	0	2	0	0	0	0	1	0	1	0	0	0	0	0	0	0	2	0
GH5_24	1	0	0	0	1	1	1	1	0	1	1	1	1	1	0	1	1	1	1	0	1	1	1	1	1	1	1	1	1	0	0
GH5_27	0	0	0	0	0	0	0	0	0	0	1	0	1	1	0	0	0	1	1	0	1	1	0	0	0	0	1	0	0	0	0
GH5_31	0	0	2	1	0	0	0	0	2	0	3	0	2	0	0	1	0	0	0	0	0	1	1	1	1	1	1	0	0	0	0
GH5_35	0	0	0	0	0	0	0	0	0	0	0	0	0	0	0	1	0	0	0	1	0	0	0	0	0	0	0	0	0	0	0
GH5_4	0	0	1	1	1	0	0	0	1	0	0	0	0	0	1	0	0	0	0	1	0	0	0	0	0	0	0	0	0	0	0
GH5_49	0	0	1	0	0	0	0	0	1	0	0	0	0	0	0	0	0	0	0	0	0	0	0	0	0	0	0	1	0	1	0
GH5_5	1	0	1	2	1	2	1	2	2	3	3	3	3	1	2	3	3	1	1	3	1	3	2	2	3	3	3	1	5	3	1
GH5_7	1	0	2	3	0	2	1	2	2	2	1	3	1	0	6	1	2	0	0	3	0	2	1	1	2	1	1	0	3	1	0
GH5_9	1	2	4	4	2	1	1	1	3	1	1	1	1	1	2	1	1	1	1	2	1	1	1	1	1	1	1	2	1	2	1
GH51	1	0	2	2	2	2	1	2	2	0	3	4	2	0	2	0	2	0	0	3	0	2	0	0	1	0	1	1	2	3	1
GH53	1	0	1	1	0	1	1	1	1	1	2	1	1	0	1	0	1	0	0	1	0	1	0	0	0	0	0	1	1	2	0
GH54	0	0	1	1	0	1	1	0	1	0	1	1	2	1	1	2	0	1	1	1	0	1	2	2	2	2	2	0	1	1	1
GH55	7	1	4	3	3	3	6	5	4	6	6	5	3	5	6	10	8	8	8	3	4	4	6	6	7	10	8	5	7	3	2
GH6	4	0	3	3	1	1	3	3	3	4	1	1	1	0	2	1	4	0	0	1	0	1	1	1	1	1	1	0	2	2	1
GH62	3	0	2	2	0	1	0	2	2	2	1	2	1	0	2	2	4	0	0	1	0	1	1	1	2	3	2	0	2	1	1
GH63	1	1	3	2	2	1	2	1	3	1	2	3	1	1	2	2	1	2	2	2	1	1	2	2	2	2	2	2	2	2	2
GH64	0	2	1	1	2	2	2	1	1	1	9	2	2	1	0	3	1	1	2	2	1	2	2	3	3	3	3	1	1	0	2
GH65	0	1	1	1	2	0	0	0	1	0	2	0	1	1	1	1	0	0	1	1	1	1	2	2	2	2	2	1	0	1	0
GH67	1	0	1	0	1	1	1	1	1	1	2	0	2	0	1	2	1	0	0	1	0	3	1	1	2	2	2	1	0	1	0
GH7	5	0	3	5	2	2	5	5	6	6	3	3	3	0	3	2	6	0	0	2	0	4	2	2	2	2	2	1	5	2	1
GH71	1	0	0	0	5	0	7	3	1	3	2	5	2	1	5	7	3	0	0	5	1	3	4	4	4	5	4	5	0	7	0
GH72	3	4	6	5	5	3	5	4	7	6	3	3	3	5	5	5	5	6	5	6	5	5	5	5	5	6	5	5	4	7	5
GH73	0	0	0	0	0	1	0	0	0	0	0	0	0	0	0	0	0	0	0	0	0	0	0	0	0	0	0	0	0	0	0
GH74	2	1	1	2	1	2	2	2	1	2	2	2	1	1	3	2	2	1	0	0	1	2	2	2	2	2	2	1	2	2	1
GH75	2	0	0	0	1	1	1	2	0	1	2	2	2	3	2	5	2	2	2	1	3	4	3	3	6	5	5	1	2	2	1
GH76	7	3	7	9	7	8	10	10	9	10	16	8	9	15	7	9	10	9	10	8	12	12	7	8	9	9	8	5	9	11	9
GH78	0	0	4	1	4	7	2	1	3	1	18	11	9	0	9	2	1	0	0	5	0	9	1	1	3	3	4	1	0	7	0
GH79	1	0	3	1	5	1	2	2	3	3	6	1	2	1	1	5	4	2	1	2	1	2	4	4	4	4	4	1	2	3	0
GH81	1	1	2	2	1	1	1	1	2	1	3	1	3	1	1	2	1	1	1	1	1	7	1	2	2	2	2	1	1	1	1
GH84	0	0	0	0	0	0	0	0	0	0	0	0	0	1	0	0	0	1	1	1	1	0	0	0	0	0	0	0	0	0	0
GH85	0	0	1	1	0	0	0	0	1	0	0	0	0	0	0	0	0	0	0	0	0	0	0	0	0	0	0	0	0	0	0
GH88	0	0	1	1	1	1	0	0	1	0	3	5	3	1	2	3	0	1	1	0	0	2	0	0	2	3	1	1	0	1	0
GH89	0	1	0	0	0	0	0	0	0	0	0	0	0	2	0	2	0	2	2	0	1	0	2	2	1	1	1	1	0	0	1
GH9	0	0	0	0	0	0	1	0	0	0	0	0	0	0	0	0	1	0	0	0	0	0	0	0	0	0	0	0	0	0	0
GH92	1	1	5	3	5	0	2	2	4	2	0	0	0	5	5	7	2	4	4	4	4	0	7	7	8	7	8	5	2	5	3
GH93	1	2	2	1	2	2	2	3	3	3	5	4	4	0	2	2	4	0	0	2	0	5	0	0	3	1	2	1	4	0	1
GH94	1	0	1	1	0	0	1	1	1	1	0	0	0	0	0	0	1	0	0	0	0	0	0	0	0	0	0	0	1	0	0
GH95	0	0	2	1	2	2	0	1	2	0	2	3	2	1	3	5	1	1	0	1	0	1	4	4	4	4	4	1	0	2	0
GH99	0	0	0	0	0	0	0	0	0	0	0	1	0	1	0	2	0	0	0	0	0	0	2	2	3	3	3	0	0	0	0
GT1	3	1	4	6	3	14	6	3	6	6	21	17	9	11	7	7	4	9	8	8	10	14	6	5	6	6	6	6	6	10	4
GT15	3	4	3	2	4	3	5	3	3	5	4	5	5	4	3	4	4	3	3	3	4	5	4	4	4	4	4	4	4	3	3
GT17	1	0	0	0	0	1	1	1	0	1	2	1	2	2	0	1	1	5	4	0	1	2	1	1	1	1	1	0	1	0	0
GT2	12	7	15	13	9	15	11	11	15	13	27	12	13	11	10	9	8	13	12	12	11	20	10	9	10	10	10	10	9	10	10
GT20	3	5	3	3	6	3	3	3	3	3	11	3	3	4	4	5	3	5	4	7	4	8	4	4	5	4	5	6	3	6	4
GT21	2	1	1	1	1	1	1	3	1	3	1	2	2	2	2	3	3	1	1	2	2	1	2	3	3	2	3	1	3	2	1
GT22	4	4	4	4	4	4	4	4	4	4	12	4	4	4	4	4	3	4	4	4	4	5	4	4	4	4	4	4	4	3	4
GT23	0	0	0	0	1	0	0	0	1	0	0	0	0	0	0	0	0	0	1	0	0	0	0	0	0	0	0	1	1	0	0
GT24	1	1	1	1	2	1	1	1	1	1	1	1	1	1	1	1	1	1	1	1	1	2	1	1	1	1	1	1	1	1	1
GT25	1	3	2	2	2	0	2	2	2	1	0	0	0	7	4	1	3	7	2	3	4	0	0	1	0	1	0	1	3	6	2
GT26	0	0	0	0	1	0	0	0	0	0	2	1	0	0	0	0	1	0	0	0	0	1	2	0	1	0	1	0	0	0	0
GT28	1	1	1	1	1	1	2	1	0	1	2	1	1	1	1	1	1	1	1	1	1	2	1	1	1	1	1	1	1	1	1
GT29	0	0	0	0	0	0	0	0	0	0	0	0	0	0	0	0	0	0	0	0	0	0	0	0	1	0	0	0	0	0	0
GT3	1	1	1	1	1	1	4	1	1	1	3	1	1	1	1	1	1	1	1	1	1	3	1	1	1	1	1	1	1	1	1
GT30	0	0	0	0	0	0	0	0	0	0	0	0	1	0	0	0	0	0	0	0	0	0	0	0	1	0	0	0	0	0	0
GT31	1	3	3	4	1	2	2	1	3	3	3	2	2	7	5	5	2	3	2	4	6	2	5	4	5	5	5	2	3	3	5
GT32	6	3	8	8	6	6	4	6	8	6	7	12	8	11	8	13	9	8	7	10	9	8	6	11	13	13	12	3	6	12	7
GT33	1	1	1	1	1	1	1	1	1	1	1	1	1	1	1	1	1	1	1	1	1	1	1	1	1	1	1	1	0	1	1
GT34	2	4	8	10	2	4	3	2	9	2	13	3	7	5	3	3	2	4	4	5	4	9	3	3	3	4	3	2	2	3	4
GT35	1	1	1	1	1	1	1	1	1	1	2	1	1	1	1	1	1	1	1	1	1	2	1	1	1	1	1	1	1	1	1
GT39	3	3	3	3	3	3	4	3	3	3	4	3	3	3	3	3	3	3	3	3	4	4	3	3	3	3	3	3	3	3	3
GT4	5	5	6	4	6	5	6	5	5	6	16	7	5	7	6	5	6	4	4	6	6	11	5	5	5	5	5	5	6	8	4
GT41	1	0	0	0	1	1	1	1	0	1	2	0	1	1	1	1	1	1	1	1	1	1	1	1	0	1	0	0	1	1	1
GT45	0	0	0	0	0	0	0	0	0	0	0	1	0	0	0	0	0	0	0	0	0	2	0	0	0	0	0	0	0	0	0
GT48	1	1	1	0	1	1	1	1	1	1	1	2	1	1	1	1	1	1	1	1	1	1	1	1	1	1	1	1	1	1	1
GT50	1	1	1	0	1	1	1	1	1	1	1	1	1	1	1	1	1	1	1	1	1	1	1	1	1	1	1	1	1	1	1
GT54	0	0	1	0	1	1	0	0	1	0	1	2	2	1	3	1	0	0	1	3	0	2	1	0	1	1	1	1	0	3	1
GT55	1	0	1	1	0	0	1	1	0	1	0	0	0	0	0	0	1	0	0	0	0	0	0	0	0	0	0	0	1	0	0
GT57	2	2	2	1	2	2	2	2	2	2	2	2	2	2	2	2	2	2	2	2	2	2	2	2	2	2	2	2	2	2	2
GT58	1	1	1	1	0	1	1	1	1	1	1	1	1	1	1	1	0	1	1	1	1	1	1	1	1	1	1	1	1	1	1
GT59	1	1	1	1	1	1	1	1	1	1	2	1	1	1	1	1	1	1	1	1	0	1	1	1	1	1	1	1	1	1	1
GT62	3	3	3	3	3	3	3	3	3	3	6	3	3	3	3	3	3	3	3	3	3	4	3	3	3	3	3	3	3	3	3
GT64	0	0	0	0	0	2	0	0	0	0	2	2	2	1	0	2	0	2	1	0	1	1	2	2	2	2	2	0	0	0	1
GT65	0	0	0	0	0	0	1	0	0	0	0	0	0	0	0	0	0	0	0	0	0	0	0	0	0	0	0	0	0	0	0
GT66	1	1	1	1	1	1	1	1	1	1	1	1	1	1	1	1	1	1	1	1	1	1	1	1	1	1	1	1	1	1	1
GT69	1	1	4	3	3	2	2	2	2	3	7	5	3	2	3	4	2	3	3	2	3	5	4	4	4	5	4	2	5	6	1
GT71	1	1	1	1	3	4	1	1	1	0	3	3	3	1	2	1	4	1	1	3	0	2	1	1	1	1	1	3	2	4	0
GT76	1	1	1	0	1	1	1	1	1	1	1	1	1	1	0	1	1	1	1	1	1	1	1	1	1	1	1	1	1	1	1
GT77	0	0	0	0	0	1	1	0	0	1	0	0	0	1	0	0	0	0	0	0	1	0	0	0	0	0	0	0	0	0	0
GT8	1	4	6	4	5	6	4	4	8	4	14	7	7	6	5	4	5	2	1	6	6	9	3	3	4	4	3	4	3	4	5
GT90	6	3	6	6	5	6	5	5	5	4	8	5	6	7	4	6	5	6	7	9	6	7	6	6	7	6	7	5	6	6	5
PL1	0	0	0	0	0	0	0	1	0	1	0	1	0	0	0	0	2	0	0	0	0	0	0	0	0	0	0	0	0	0	0
PL1_10	0	0	0	1	0	1	0	1	1	1	1	1	1	0	0	0	1	0	0	0	0	1	0	0	0	0	0	0	0	0	0
PL1_2	0	0	1	1	0	0	0	0	1	0	1	1	1	0	1	0	1	0	0	1	0	1	0	0	1	0	1	0	0	0	0
PL1_4	0	0	2	3	0	4	0	1	2	0	4	7	6	0	5	0	1	0	0	3	0	5	0	0	1	0	0	0	0	5	0
PL1_7	1	0	0	2	0	3	1	2	1	2	3	3	2	0	2	0	1	0	0	1	0	3	0	0	0	0	0	0	0	1	0
PL1_9	0	0	0	1	0	1	0	0	1	0	1	1	1	0	0	0	1	0	0	0	0	1	0	0	0	0	0	0	0	0	0
PL11_2	0	0	0	0	0	0	0	0	0	0	1	1	0	0	1	0	0	0	0	0	0	0	0	0	0	0	0	0	0	0	0
PL12	0	0	0	0	0	0	0	0	0	0	0	0	0	0	0	0	0	0	1	0	0	0	0	0	0	0	0	0	0	0	0
PL20	1	0	0	0	0	1	1	1	0	0	0	1	0	2	2	2	1	0	1	0	2	0	2	2	2	2	2	0	0	1	0
PL22	0	0	0	0	0	0	0	0	0	0	1	1	0	0	0	0	0	0	0	2	0	0	0	0	0	0	0	0	0	2	0
PL22_1	0	0	0	0	0	0	0	0	0	0	0	1	0	0	0	0	0	0	0	0	0	0	0	0	0	0	0	0	0	0	0
PL22_2	0	0	0	0	0	0	0	0	0	0	0	0	0	0	0	0	0	0	0	0	0	0	0	0	0	0	1	0	0	0	0
PL26	0	0	0	1	0	1	0	1	1	0	1	2	1	0	1	0	1	0	0	1	0	1	0	0	0	0	0	0	1	0	0
PL27	0	0	0	0	0	0	0	0	0	0	0	0	0	0	1	0	0	0	0	0	0	0	0	0	0	0	0	0	0	1	0
PL3_1	0	0	0	0	0	0	0	0	0	0	0	0	0	0	0	0	0	0	0	0	0	0	0	1	0	0	0	0	0	0	0
PL3_2	1	0	3	11	0	7	1	1	5	2	7	11	6	0	5	0	4	0	0	1	0	7	0	0	0	0	0	0	0	0	0
PL4_1	1	0	2	1	0	1	1	1	2	1	1	2	1	0	2	0	1	0	0	2	0	1	0	0	0	0	0	0	0	1	0
PL4_3	0	0	1	1	0	2	0	0	1	0	3	3	1	0	2	0	1	0	0	1	0	2	0	0	0	0	0	0	1	1	0
PL4_5	0	0	1	1	0	0	0	0	1	0	0	1	0	0	0	0	0	0	0	0	0	0	0	0	0	0	0	1	1	0	0
PL5	0	0	0	0	0	0	0	0	0	0	0	0	0	0	0	0	0	0	0	0	0	0	0	0	1	0	1	0	0	0	0
PL6	0	0	0	0	0	0	0	0	0	0	0	0	0	0	0	0	0	0	0	0	0	0	0	0	0	0	1	0	0	0	0
PL7_4	0	0	0	0	1	0	0	0	0	0	0	1	0	1	0	3	0	1	1	0	1	0	2	2	3	3	3	0	1	0	0
PL8	0	0	0	0	0	0	0	0	0	0	0	0	0	1	0	1	0	1	1	0	1	0	1	1	1	1	1	0	0	0	0
PL9_3	0	0	0	1	0	1	0	0	0	0	2	1	2	0	1	0	1	0	0	0	0	2	0	0	0	0	0	0	0	0	0
Total	435	230	623	597	441	680	482	464	703	626	1218	937	806	512	655	680	650	461	418	579	414	958	464	473	612	666	597	366	519	664	317
